# Supplementary material for: Spatiotemporal Trends and Age–Period–Cohort Analysis for the Burden of Endometriosis-Related Infertility: An Analysis of the Global Burden of Disease Study 2019
Source: J Pers Med. 2023 Aug 22;13(9):1284. doi: 10.3390/jpm13091284 (PMC10533190; doi:10.3390/jpm13091284)
Supplement: Supplementary file 1 [file jpm-13-01284-s001.zip › Supplementary Table S1.xlsx]

## Sheet: Sheet1
Supplementary Table S1. Description of the burden of endometriosis related infertility from 1990 to 2019.
	1990			2019
	Primary infertility	Secondary infertility		Primary infertility	Secondary infertility		Primary infertility	Secondary infertility
	ASPR(/100k)	ASPR(/100k)		ASPR(/100k)	ASPR(/100k)		EAPC in ASPR	EAPC in ASPR
	No. (95% UI)	No. (95% UI)		No. (95% UI)	No. (95% UI)		No. (95% CI)	No. (95% CI)
Global	11.4 (5.52 to 19.88)	30.49 (18.32 to 47.66)		8.45 (3.69 to 15.45)	25.35 (15.31 to 39.91)		-1.25 (-1.39 to -1.11)	-0.6 (-0.67 to -0.53)
High SDI	10.76 (5.07 to 19.33)	19.63 (10.5 to 32.58)		8.78 (3.89 to 15.67)	17.22 (9.64 to 27.74)		-0.89 (-1.03 to -0.75)	-0.5 (-0.59 to -0.42)
High-middle SDI	8.88 (4.29 to 15.74)	28.12 (16.85 to 44.01)		7.46 (3.18 to 13.7)	23.86 (14.61 to 36.82)		-0.78 (-0.83 to -0.72)	-0.46 (-0.53 to -0.39)
Middle SDI	10.1 (5.06 to 17.67)	31.63 (19.22 to 48.96)		8.21 (3.79 to 14.67)	24.99 (15.26 to 38.57)		-0.87 (-0.97 to -0.76)	-0.72 (-0.8 to -0.64)
Low-middle SDI	14.91 (7.22 to 26.03)	36.85 (21.83 to 58.3)		8.43 (3.52 to 15.77)	27.4 (16.43 to 43.79)		-2.18 (-2.45 to -1.91)	-1.07 (-1.19 to -0.96)
Low SDI	15.29 (7.1 to 27.14)	39.52 (23.45 to 63.41)		10.04 (4.38 to 18.71)	30.11 (17.71 to 48.8)		-1.87 (-2.13 to -1.61)	-0.92 (-0.96 to -0.89)
Andean Latin America	6.97 (3.53 to 12.26)	24.39 (13.73 to 38.85)		7.04 (3.49 to 12.45)	31.36 (17.94 to 49.02)		-0.46 (-0.72 to -0.2)	1 (0.4 to 1.6)
Australasia	8.28 (2.84 to 18.7)	16.84 (6.44 to 33.88)		7.1 (2.52 to 15.72)	25.12 (11.67 to 46.66)		-0.26 (-0.5 to -0.02)	-0.22 (-0.48 to 0.03)
Caribbean	13.38 (7.12 to 22.94)	29.2 (17.21 to 45.77)		9.93 (4.21 to 18.3)	42.58 (26.15 to 64.85)		-0.67 (-0.77 to -0.57)	-0.83 (-0.88 to -0.78)
Central Asia	12.16 (5.28 to 21.96)	36.05 (21.2 to 58.5)		10.25 (4.03 to 19.86)	48.2 (29.57 to 74.13)		-0.48 (-0.59 to -0.37)	-0.2 (-0.36 to -0.04)
Central Europe	6.54 (2.41 to 13.05)	22.71 (13.41 to 35.92)		5.74 (2.09 to 11.44)	29.24 (17.8 to 44.44)		-0.59 (-0.74 to -0.43)	-0.21 (-0.31 to -0.11)
Central Latin America	10.25 (4.82 to 18.53)	29.79 (17.5 to 47.86)		5.48 (2.13 to 10.75)	40.05 (24.19 to 61.63)		-2.04 (-2.14 to -1.94)	-1.46 (-1.57 to -1.35)
Central Sub-Saharan Africa	11.01 (4.4 to 21.3)	39.08 (22.86 to 60.91)		7.65 (2.94 to 15.16)	50.09 (30.8 to 76.94)		-1.35 (-1.77 to -0.93)	-0.89 (-1.05 to -0.72)
East Asia	3.06 (1.13 to 6.58)	34.12 (20.18 to 52.21)		2.77 (1.01 to 5.75)	37.18 (22.46 to 55.83)		-0.88 (-1.14 to -0.62)	-1.27 (-1.42 to -1.12)
Eastern Europe	13.24 (5.78 to 24.45)	33.77 (19.68 to 54.01)		13.06 (5.62 to 24.46)	47.01 (29.02 to 71.7)		0.14 (0.02 to 0.26)	0.24 (0.07 to 0.41)
Eastern Sub-Saharan Africa	11.46 (5.88 to 19.74)	36.13 (21.91 to 55.82)		7.87 (3.35 to 15.25)	47.59 (29.57 to 73.12)		-1.43 (-1.57 to -1.29)	-0.86 (-0.89 to -0.83)
High-income Asia Pacific	7.6 (2.55 to 16)	24.67 (11.66 to 43.1)		5.74 (1.94 to 12.13)	32.27 (16.56 to 53.52)		-1.27 (-1.39 to -1.16)	-1 (-1.13 to -0.88)
High-income North America	10.13 (4.33 to 19.13)	15.25 (7.16 to 26.69)		7.13 (3.15 to 12.65)	25.38 (13.86 to 40.7)		-1.62 (-1.91 to -1.34)	-1.09 (-1.26 to -0.92)
North Africa and Middle East	28.35 (16.38 to 45.93)	31.53 (18.71 to 50.61)		17.93 (9.16 to 30.02)	59.87 (36.98 to 91.84)		-1.53 (-1.66 to -1.4)	-0.47 (-0.52 to -0.42)
Oceania	16.52 (7.36 to 30.02)	39.55 (23.25 to 63.23)		14.96 (6.48 to 27.75)	56.07 (34.24 to 85.15)		-0.32 (-0.34 to -0.31)	-0.22 (-0.25 to -0.19)
South Asia	17.67 (8.21 to 30.99)	36 (20.63 to 58.56)		9.22 (3.86 to 17.35)	53.67 (33.19 to 81.97)		-2.65 (-3.04 to -2.25)	-1.05 (-1.23 to -0.87)
Southeast Asia	12.31 (5.99 to 21.84)	33.8 (20.57 to 51.88)		9.27 (3.87 to 17.33)	46.11 (28.76 to 69.09)		-1.28 (-1.44 to -1.12)	-0.22 (-0.35 to -0.1)
Southern Latin America	11.55 (4.86 to 21.64)	21.85 (12.34 to 36.13)		9.37 (3.72 to 17.78)	33.41 (19.92 to 51.18)		-0.61 (-0.69 to -0.54)	-0.56 (-0.63 to -0.49)
Southern Sub-Saharan Africa	10.67 (4.7 to 19.62)	29.89 (18.01 to 47.32)		8 (3.29 to 15.04)	40.56 (24.97 to 61.77)		-1.4 (-1.54 to -1.26)	-0.66 (-0.79 to -0.52)
Tropical Latin America	13.44 (5.92 to 24.66)	23.66 (12.78 to 40.76)		10.19 (4.21 to 18.86)	37.09 (21.72 to 59.07)		-1 (-1.08 to -0.91)	-0.16 (-0.32 to -0.01)
Western Europe	12.41 (6.24 to 21.46)	14.76 (8.23 to 24.43)		11.93 (5.29 to 21.76)	27.17 (16.49 to 42.96)		-0.09 (-0.13 to -0.05)	0.18 (0.12 to 0.23)
Western Sub-Saharan Africa	8.85 (4.31 to 16.18)	35.33 (21.25 to 54.8)		6.72 (2.56 to 13.44)	44.18 (27.3 to 67.76)		-1.35 (-1.52 to -1.18)	-0.6 (-0.66 to -0.54)
Afghanistan	26.84 (12.4147.87)	42.42 (24.13 to 71.41)		21.79 (9.9238.82)	35.29 (19.43 to 58.48)		-0.66 (-0.73 to -0.58)	-0.61 (-0.7 to -0.53)
Albania	8.48 (3.3516.7)	23.18 (13.52 to 37.87)		7.63 (2.9514.48)	20.14 (11.66 to 32.53)		-0.4 (-0.69 to -0.11)	-0.52 (-0.83 to -0.21)
Algeria	24.97 (13.1741.81)	34.22 (19.29 to 55.07)		17.41 (7.8931.06)	30.85 (17.59 to 51.46)		-0.82 (-1.56 to -0.08)	-0.1 (-0.26 to 0.07)
American Samoa	15.38 (6.6428.88)	38.01 (21.97 to 60.81)		12 (5.2422.06)	30.24 (17.6 to 47.93)		-0.84 (-0.86 to -0.82)	-0.79 (-0.81 to -0.77)
Andorra	11.11 (4.7620.7)	13.24 (6.94 to 22.52)		10.28 (4.2919.22)	12.78 (6.54 to 21.85)		-0.31 (-0.39 to -0.24)	-0.2 (-0.21 to -0.18)
Angola	11.82 (4.7523.32)	42.04 (24.55 to 66.52)		8.63 (3.416.94)	32.67 (19.36 to 52.4)		-0.94 (-1.05 to -0.83)	-0.79 (-0.89 to -0.7)
Antigua and Barbuda	10.59 (4.4819.71)	25.78 (15.07 to 41.29)		9.02 (3.8116.48)	21.26 (12.19 to 34.28)		-0.61 (-0.65 to -0.57)	-0.71 (-0.73 to -0.68)
Argentina	12.11 (5.0122.76)	22.71 (12.62 to 37.73)		9.66 (3.8418.47)	18.95 (10.36 to 31.97)		-0.61 (-0.71 to -0.51)	-0.53 (-0.57 to -0.49)
Armenia	9.49 (3.3920.08)	39.88 (23.63 to 64.2)		8.4 (3.1817.21)	34.11 (20.28 to 53.76)		-0.56 (-0.83 to -0.28)	-0.55 (-0.85 to -0.26)
Australia	7.62 (2.6116.95)	14.75 (5.67 to 29.01)		6 (2.0913.62)	12.2 (4.54 to 24.35)		-0.58 (-0.71 to -0.45)	-0.46 (-0.59 to -0.34)
Austria	11.98 (5.4920.5)	21.32 (12.72 to 32.55)		12.56 (5.1923.19)	23.11 (13.42 to 37.21)		-0.09 (-0.35 to 0.17)	1 (0.75 to 1.26)
Azerbaijan	12.73 (4.924.24)	35.53 (20.7 to 57.86)		11.11 (4.2921.02)	30.48 (17.49 to 49.86)		0.1 (-0.39 to 0.58)	-0.52 (-0.75 to -0.28)
Bahamas	10.15 (4.1418.84)	24.85 (14.46 to 40.15)		8.51 (3.715.62)	20.19 (11.61 to 32.58)		-0.72 (-0.79 to -0.66)	-0.81 (-0.85 to -0.76)
Bahrain	19.15 (8.8633.99)	30.04 (16.72 to 50.29)		14.95 (6.8826.76)	23.88 (13.31 to 39.73)		-0.84 (-0.94 to -0.74)	-0.77 (-0.86 to -0.68)
Bangladesh	17.09 (9.7727.96)	34.16 (20.73 to 54.03)		7.8 (3.215.09)	26.6 (15.72 to 43.45)		-2.64 (-3 to -2.29)	-0.88 (-1.13 to -0.62)
Barbados	10.02 (4.2718.45)	24.31 (14.15 to 38.94)		8.77 (3.815.88)	20.47 (11.92 to 32.43)		-0.44 (-0.48 to -0.41)	-0.55 (-0.59 to -0.51)
Belarus	12.96 (5.4824.81)	31.65 (18.26 to 51.53)		12.5 (5.2123.55)	30.7 (17.8 to 49.35)		0.16 (0.03 to 0.3)	0.12 (-0.03 to 0.26)
Belgium	16.17 (8.6228.88)	20.67 (11.88 to 32.91)		13.79 (5.9626.25)	21.64 (11.61 to 36.49)		-0.33 (-0.53 to -0.14)	0.57 (0.24 to 0.89)
Belize	18.8 (10.131.43)	29.39 (17.07 to 46.17)		11.09 (5.0120.26)	20.88 (11.69 to 34.15)		-1.87 (-2.07 to -1.67)	-1.01 (-1.09 to -0.93)
Benin	8.17 (3.0617.46)	38.73 (22.67 to 61.31)		6.2 (2.3212.93)	30.94 (17.99 to 49.55)		-1.55 (-1.74 to -1.35)	-0.59 (-0.67 to -0.51)
Bermuda	9.94 (4.2118.92)	24.14 (14.04 to 39.52)		9.25 (3.8817.04)	21.95 (12.63 to 35.52)		-0.22 (-0.27 to -0.18)	-0.29 (-0.34 to -0.24)
Bhutan	13.59 (5.7524.89)	34.36 (19.38 to 56.87)		9.05 (3.8116.57)	22.62 (12.76 to 37.74)		-1.5 (-1.55 to -1.44)	-1.55 (-1.6 to -1.49)
Bolivia (Plurinational State of)	9.06 (4.5515.5)	32.77 (18.86 to 51.4)		6.12 (2.312.2)	27.76 (14.71 to 46.62)		-1.4 (-1.65 to -1.15)	-0.27 (-0.85 to 0.33)
Bosnia and Herzegovina	5.54 (2.0211.29)	22.7 (13.41 to 35.79)		5.52 (2.0311.31)	21.91 (13.01 to 34.97)		0.02 (-0.08 to 0.12)	-0.1 (-0.22 to 0.02)
Botswana	6.05 (3.0910.63)	29.47 (17.75 to 46.39)		4.79 (1.6810.07)	23.25 (14.09 to 36.94)		-1.2 (-1.29 to -1.1)	-1.11 (-1.23 to -1)
Brazil	13.43 (5.824.78)	23.45 (12.49 to 40.52)		10.25 (4.2418.91)	22.26 (12.6 to 36.99)		-0.97 (-1.06 to -0.88)	-0.14 (-0.3 to 0.02)
Brunei Darussalam	8.3 (2.7217.69)	25.62 (11.87 to 45.97)		5.37 (1.7212.34)	18.16 (7.97 to 31.96)		-1.58 (-1.67 to -1.49)	-1.35 (-1.43 to -1.26)
Bulgaria	5.99 (2.1112.17)	24.37 (14.35 to 39.16)		5.9 (2.0612.45)	23.27 (13.61 to 37.45)		0.09 (0.02 to 0.15)	0.03 (-0.05 to 0.11)
Burkina Faso	12.6 (6.421.65)	29.5 (16.44 to 46.22)		6.9 (2.5714.12)	30.55 (17.68 to 49.5)		-2.53 (-2.81 to -2.25)	0.32 (0.13 to 0.5)
Burundi	13.07 (6.7422.43)	34.14 (20.74 to 52.9)		10.41 (4.3819.69)	28.99 (16.19 to 47.76)		-0.02 (-0.4 to 0.37)	-1.11 (-1.45 to -0.77)
Cabo Verde	6.96 (2.6114.21)	29.13 (17.36 to 45.63)		5.02 (1.9610.18)	21.15 (12.65 to 33.47)		-1.14 (-1.19 to -1.1)	-1.16 (-1.21 to -1.11)
Cambodia	10.64 (4.1220.79)	49.11 (29.3 to 76.68)		6.78 (2.7313.18)	32.27 (19.83 to 49.78)		-0.51 (-0.92 to -0.1)	-1.83 (-2.12 to -1.53)
Cameroon	10.78 (5.4918.84)	33.09 (19.74 to 51.28)		7.99 (3.2915.64)	24.59 (14.33 to 39.35)		-1.47 (-1.91 to -1.03)	-0.76 (-0.88 to -0.64)
Canada	10.61 (4.6319.03)	15.74 (7.93 to 26.59)		8.12 (3.5514.92)	11.85 (5.81 to 20.27)		-1.37 (-1.76 to -0.97)	-1.51 (-1.94 to -1.07)
Central African Republic	12.43 (6.9120.26)	33.79 (20.58 to 51.47)		10.03 (4.2918.72)	28.23 (16.49 to 44.26)		-0.63 (-0.73 to -0.53)	-0.59 (-0.67 to -0.5)
Chad	6.49 (2.3513.92)	38.18 (23.08 to 59.57)		5.96 (2.1413.14)	37.58 (22.28 to 58.83)		-1.19 (-1.55 to -0.84)	0.28 (0.17 to 0.39)
Chile	10.46 (4.419.91)	20.1 (11.34 to 32.77)		8.63 (3.4816.12)	17.13 (9.41 to 28.16)		-0.75 (-0.99 to -0.5)	-0.74 (-0.96 to -0.52)
China	2.94 (1.096.35)	33.39 (19.79 to 51.1)		2.69 (0.985.59)	22.84 (14.13 to 34.51)		-0.88 (-1.16 to -0.6)	-1.3 (-1.46 to -1.14)
Colombia	13.75 (7.5723.41)	22.27 (13.11 to 34.54)		7.37 (3.0314.41)	18.48 (10.64 to 29.85)		-1.64 (-2.01 to -1.27)	-0.85 (-1.15 to -0.55)
Comoros	16.36 (7.8829.71)	30.91 (17.5 to 50.13)		9.98 (4.5217.78)	19.95 (11.32 to 32.23)		-0.66 (-0.94 to -0.37)	-1.86 (-1.96 to -1.76)
Congo	7.71 (2.7815.75)	36.26 (21.99 to 57.51)		5.54 (1.9811.61)	26.99 (16.08 to 42.33)		-1.52 (-2.26 to -0.77)	-0.76 (-0.96 to -0.56)
Cook Islands	13.78 (6.225.07)	33.46 (19.89 to 51.98)		11.55 (5.0321.14)	28.74 (17.14 to 46.3)		-0.61 (-0.62 to -0.6)	-0.51 (-0.53 to -0.49)
Costa Rica	9.08 (3.4717.68)	27.95 (16.19 to 44.87)		6.15 (2.4112.21)	18.79 (11.1 to 30.68)		-1.39 (-1.46 to -1.31)	-1.39 (-1.47 to -1.31)
Croatia	6.09 (2.1612.66)	24.52 (14.6 to 38.89)		5.44 (1.9610.91)	21.3 (13.19 to 32.11)		-0.64 (-0.73 to -0.55)	-0.73 (-0.82 to -0.64)
Cuba	11.96 (5.1522.01)	28.98 (16.74 to 46.3)		10.51 (4.4419.43)	24.89 (14.24 to 40.79)		-0.38 (-0.44 to -0.33)	-0.43 (-0.48 to -0.38)
Cyprus	13.8 (6.0526.26)	16.89 (8.93 to 28.59)		10.63 (4.4819.66)	13.53 (7.05 to 22.76)		-0.96 (-1.05 to -0.87)	-0.88 (-0.93 to -0.83)
Czechia	6.09 (2.1812.7)	25.66 (15.2 to 40.26)		5.58 (1.9711.59)	23.64 (14.08 to 37.18)		-0.95 (-1.19 to -0.7)	-0.03 (-0.21 to 0.16)
C么te d'Ivoire	9.37 (4.6416.82)	37.84 (22.7 to 58.78)		6.41 (2.3913.64)	31.19 (18.37 to 49.51)		-1.45 (-1.58 to -1.33)	-0.65 (-0.72 to -0.59)
Democratic People's Republic of Korea	6.34 (2.4113.08)	52.9 (31.67 to 80.7)		4.4 (1.78.88)	36.45 (22.33 to 55.7)		-1.17 (-1.25 to -1.1)	-1.17 (-1.24 to -1.1)
Democratic Republic of the Congo	10.93 (4.1521.18)	38.95 (22.81 to 60.82)		7.35 (2.7914.68)	27.36 (16.3 to 43.1)		-1.54 (-2.1 to -0.98)	-0.95 (-1.19 to -0.71)
Denmark	8.94 (3.5718.15)	6.43 (3.1 to 11.1)		8.68 (3.316.96)	7.25 (3.21 to 13.02)		-0.01 (-0.35 to 0.33)	0.38 (0.09 to 0.67)
Djibouti	10.41 (4.2220.6)	40.74 (23.97 to 63.46)		6.62 (2.6513.2)	28.28 (16.8 to 44.53)		-1.48 (-1.72 to -1.23)	-1.34 (-1.43 to -1.24)
Dominica	11.25 (4.8320.93)	27.42 (15.9 to 44.59)		8.98 (3.8516.27)	21.38 (12.21 to 33.84)		-0.85 (-0.9 to -0.8)	-0.93 (-0.95 to -0.9)
Dominican Republic	16.34 (8.9927.35)	28.16 (16.46 to 43.51)		9.75 (4.0118.22)	25.5 (14.76 to 40.97)		-0.57 (-0.99 to -0.15)	-1.06 (-1.25 to -0.86)
Ecuador	8.32 (4.0414.86)	29.27 (16.02 to 46.68)		5.56 (2.210.99)	22.25 (11.65 to 36.03)		-1.44 (-1.7 to -1.19)	0.38 (-0.44 to 1.21)
Egypt	33.48 (19.5553.92)	26.26 (16.16 to 40.09)		19.17 (11.0229.91)	27.71 (16.74 to 43.38)		-2.02 (-2.12 to -1.92)	0.74 (0.51 to 0.97)
El Salvador	10.9 (5.6419.06)	25.68 (15.18 to 39.46)		5.45 (2.0310.92)	18.46 (10.51 to 29.24)		-2.03 (-2.36 to -1.71)	-0.89 (-1.27 to -0.52)
Equatorial Guinea	11.45 (4.6122.66)	41.28 (23.84 to 66.78)		6.48 (2.5612.53)	24.08 (14.79 to 37.48)		-1.96 (-2.04 to -1.89)	-1.95 (-2.02 to -1.88)
Eritrea	12.44 (7.1120.62)	32.09 (19.66 to 50.02)		7.76 (3.2914.77)	24.9 (14.89 to 39.36)		-1.54 (-1.74 to -1.33)	-0.9 (-0.98 to -0.82)
Estonia	13.28 (5.4825.07)	32.15 (18.26 to 52.42)		12.35 (5.5123.44)	30.05 (17.18 to 48.14)		0.04 (-0.11 to 0.19)	0 (-0.13 to 0.12)
Eswatini	10.96 (4.3820.95)	27.21 (15.59 to 45.47)		7.48 (2.9914.75)	19.05 (10.99 to 31.31)		-1.14 (-1.28 to -1)	-1.3 (-1.44 to -1.16)
Ethiopia	12.19 (5.2823.1)	35.22 (20.79 to 55.86)		8.49 (3.6216.47)	26.49 (15.51 to 42.34)		-1.68 (-1.87 to -1.5)	-0.94 (-1.02 to -0.87)
Fiji	14.13 (6.226.2)	34.33 (20.19 to 54.79)		12.41 (5.423.09)	31.18 (18.6 to 49.8)		-0.35 (-0.38 to -0.32)	-0.3 (-0.33 to -0.26)
Finland	13.17 (6.7722.87)	14.25 (7.89 to 23.03)		12.89 (5.4424.16)	14.43 (7.3 to 24.91)		-0.91 (-1.36 to -0.46)	-0.94 (-1.28 to -0.6)
France	16.13 (8.9626.67)	12.83 (7.4 to 20.45)		14.95 (7.2925.79)	13.41 (6.87 to 22.93)		-0.29 (-0.37 to -0.21)	0.16 (0.04 to 0.27)
Gabon	9.52 (3.8518.44)	34.65 (20.81 to 53.55)		6.54 (2.5812.7)	24.48 (14.68 to 38.8)		-1.2 (-1.26 to -1.13)	-1.3 (-1.38 to -1.22)
Gambia	11.45 (4.5222.81)	42.21 (24.68 to 67.61)		7.59 (2.9515.66)	29.11 (16.95 to 46.73)		-1.24 (-1.33 to -1.15)	-1.26 (-1.36 to -1.17)
Georgia	9.46 (3.4618.7)	31.43 (18.58 to 51.34)		9.14 (3.5917.1)	29.69 (17.82 to 46.1)		0.12 (0 to 0.23)	0.04 (-0.06 to 0.15)
Germany	14.97 (6.5627.62)	14.88 (7.44 to 25.1)		13.76 (5.326.02)	15.13 (7.31 to 26.46)		-0.38 (-0.79 to 0.03)	0.29 (0.09 to 0.49)
Ghana	7.22 (4.212.44)	30.4 (18.4 to 46.58)		5.13 (1.8610.69)	22.53 (13.48 to 36.74)		-1.32 (-1.47 to -1.18)	-1 (-1.06 to -0.94)
Greece	12.5 (5.2423.89)	15.05 (7.95 to 26.07)		11.54 (4.8821.94)	14.67 (7.59 to 25.15)		-0.22 (-0.27 to -0.17)	-0.1 (-0.12 to -0.08)
Greenland	11.24 (4.9120.23)	17.16 (8.42 to 29.07)		9.56 (4.1217.4)	14.1 (6.88 to 24.51)		-0.63 (-0.67 to -0.6)	-0.74 (-0.78 to -0.7)
Grenada	12.21 (5.1822.44)	29.74 (16.97 to 48.82)		9.55 (4.1517.72)	22.8 (13.06 to 36.58)		-0.75 (-0.87 to -0.64)	-0.8 (-0.91 to -0.7)
Guam	13.27 (5.8324.63)	32.39 (19.25 to 51.11)		12.03 (5.322.1)	30.63 (18.31 to 48.92)		-0.36 (-0.43 to -0.29)	-0.22 (-0.3 to -0.14)
Guatemala	9.34 (4.716.49)	41.25 (24.65 to 64.55)		4.23 (1.488.54)	22.04 (13.1 to 34.33)		-2.98 (-3.23 to -2.74)	-2.25 (-2.39 to -2.1)
Guinea	7.21 (2.7315)	37.9 (22.41 to 58.91)		5.28 (1.9211.25)	28.82 (16.83 to 44.71)		-2.27 (-2.61 to -1.92)	-0.82 (-0.9 to -0.74)
Guinea-Bissau	8.52 (3.3117.69)	35.87 (20.8 to 57.35)		5.58 (2.0911.5)	24.85 (14.53 to 39.37)		-1.43 (-1.45 to -1.41)	-1.25 (-1.28 to -1.23)
Guyana	11.1 (4.4621.1)	30.93 (18.2 to 48.28)		9.18 (3.8717.02)	24.61 (14.26 to 39.11)		-0.38 (-0.75 to -0.01)	-0.92 (-1.13 to -0.7)
Haiti	15.23 (8.2426.07)	35.29 (20.95 to 54.96)		10.09 (4.2718.71)	24.49 (14.17 to 40.28)		-1.37 (-1.5 to -1.24)	-1.46 (-1.62 to -1.3)
Honduras	8.83 (3.1118.54)	40.5 (24.32 to 64.72)		5.43 (1.9411.16)	24.21 (14.19 to 38.57)		-2.47 (-2.76 to -2.17)	-1.76 (-2.08 to -1.44)
Hungary	5.92 (2.112.35)	24.41 (14.27 to 38.83)		5.42 (1.8611.36)	21.81 (12.56 to 34.34)		-0.24 (-0.28 to -0.21)	-0.28 (-0.35 to -0.2)
Iceland	6.1 (2.8710.48)	8.26 (4.38 to 13.48)		6.59 (2.7712.55)	8.45 (4.33 to 14.42)		0.45 (0.21 to 0.7)	0.2 (0.05 to 0.36)
India	17.62 (8.0131.64)	34.09 (19.36 to 55.67)		8.59 (3.616.22)	27.38 (16.19 to 44.06)		-2.81 (-3.19 to -2.42)	-0.73 (-0.9 to -0.55)
Indonesia	13.62 (5.7825.43)	40.07 (24.2 to 62.29)		10.56 (4.4319.75)	35.5 (21.64 to 54.78)		-1.63 (-2.03 to -1.24)	-0.23 (-0.33 to -0.13)
Iran (Islamic Republic of)	31.2 (16.4851.78)	24.17 (12.5 to 42.69)		23.34 (12.4338.99)	18.26 (9.39 to 32.07)		-0.58 (-0.98 to -0.18)	-1.43 (-1.78 to -1.08)
Iraq	29.73 (13.5652.65)	47.38 (26.68 to 79.14)		17.86 (8.131.36)	28.66 (16.21 to 48.17)		-1.84 (-1.91 to -1.77)	-1.83 (-1.9 to -1.76)
Ireland	13.39 (5.825.31)	16.19 (8.58 to 27.91)		11.04 (4.7920.77)	13.91 (7.15 to 23.97)		-0.58 (-0.67 to -0.5)	-0.54 (-0.57 to -0.51)
Israel	12.75 (5.223.65)	18.22 (9.61 to 30.82)		11.8 (4.623.49)	17.2 (8.38 to 29.98)		-0.42 (-0.48 to -0.37)	-0.3 (-0.36 to -0.24)
Italy	7.55 (2.6315.87)	14.33 (6.4 to 25.84)		8.75 (3.5916.73)	15.28 (7.86 to 25.48)		0.82 (0.54 to 1.1)	0.26 (0.15 to 0.37)
Jamaica	12.18 (5.0922.33)	29.56 (16.87 to 47.63)		9.95 (4.3418.05)	23.55 (13.8 to 37.89)		-0.75 (-0.8 to -0.69)	-0.77 (-0.8 to -0.74)
Japan	7.54 (2.5116.11)	25.38 (11.76 to 44.14)		5.74 (1.9912.08)	21.15 (10.13 to 35.23)		-1.46 (-1.7 to -1.23)	-1.08 (-1.29 to -0.88)
Jordan	28.97 (15.1948.27)	30.17 (16.08 to 50.19)		21.92 (10.7338.12)	26.17 (13.93 to 44.05)		-1.04 (-1.23 to -0.85)	-0.3 (-0.5 to -0.1)
Kazakhstan	14.65 (7.2825.64)	33.12 (19.35 to 52.9)		11.57 (4.4222.65)	34.1 (19.74 to 55.01)		-0.47 (-0.72 to -0.23)	0.29 (0.15 to 0.44)
Kenya	10.26 (4.0819.64)	35.99 (21.42 to 57.17)		5.94 (2.3211.98)	26.63 (15.97 to 41.47)		-1.05 (-1.34 to -0.77)	-1.19 (-1.29 to -1.1)
Kiribati	16.22 (7.4729.9)	39.64 (22.94 to 63.3)		14.88 (6.5327.44)	36.85 (21.3 to 59.46)		-0.22 (-0.27 to -0.16)	-0.17 (-0.23 to -0.11)
Kuwait	16.75 (7.5729.68)	26.39 (14.9 to 43.45)		14.32 (6.6325.07)	23.29 (12.69 to 38.26)		-0.92 (-1.09 to -0.75)	-0.8 (-1 to -0.61)
Kyrgyzstan	9.93 (3.7819.37)	36.7 (22.02 to 58.03)		9.4 (3.5818.17)	34.14 (19.92 to 54.81)		0.28 (0.08 to 0.48)	-0.07 (-0.22 to 0.08)
Lao People's Democratic Republic	13.84 (5.7825.88)	42.81 (25.23 to 68.48)		9.43 (417.5)	29.65 (17.25 to 46.43)		-1.49 (-1.55 to -1.42)	-1.38 (-1.45 to -1.32)
Latvia	11.88 (6.1220.28)	26.39 (15.44 to 41.75)		10.1 (4.2319.22)	27.72 (16.44 to 44.38)		-0.82 (-1.05 to -0.59)	0.1 (-0.09 to 0.29)
Lebanon	21.59 (9.2739.64)	45.2 (26.02 to 72.54)		15.52 (6.928.44)	32.82 (18.84 to 55.09)		-1.01 (-1.17 to -0.86)	-0.96 (-1.03 to -0.89)
Lesotho	10.46 (4.3520.07)	30.14 (17.69 to 49)		7.8 (3.3314.8)	22.53 (13.31 to 35.95)		-0.56 (-0.91 to -0.21)	-1.09 (-1.33 to -0.86)
Liberia	10.71 (5.2218.93)	37.83 (22.79 to 58.9)		5.08 (1.8310.86)	26.7 (16.11 to 41.61)		-3.85 (-4.38 to -3.33)	-0.93 (-1.06 to -0.81)
Libya	22.54 (11.637.69)	33.11 (19.15 to 53.17)		14.79 (6.825.99)	21.92 (12.22 to 36.6)		-1.13 (-1.28 to -0.98)	-1.14 (-1.27 to -1)
Lithuania	13.39 (6.7923.89)	37.36 (21.98 to 58.15)		10.79 (4.3721.15)	34.82 (20.47 to 55.51)		-0.73 (-1.03 to -0.42)	-0.25 (-0.5 to 0)
Luxembourg	12.6 (5.5123.49)	15.07 (7.89 to 25.64)		10.35 (4.3719.74)	12.97 (6.77 to 22.21)		-1.36 (-1.56 to -1.16)	-1.29 (-1.5 to -1.08)
Madagascar	13.43 (7.6821.76)	32.1 (19.49 to 49.44)		9.9 (4.4218.44)	24.07 (13.72 to 39.38)		-0.88 (-1.09 to -0.68)	-1.21 (-1.33 to -1.09)
Malawi	10.4 (5.5618.37)	40.55 (24.98 to 61.97)		5.47 (2.1311.16)	26.42 (15.38 to 41.51)		-3.35 (-3.86 to -2.85)	-1.42 (-1.52 to -1.32)
Malaysia	7.33 (3.0814.44)	36.11 (21.98 to 54.91)		5.9 (2.3511.57)	29.36 (17.92 to 45.91)		-0.87 (-0.94 to -0.8)	-0.84 (-0.91 to -0.76)
Maldives	10.85 (4.4720.48)	41.93 (25.4 to 65.18)		7.65 (3.1514.71)	30.66 (18.35 to 47.22)		-0.77 (-1.1 to -0.44)	-1.01 (-1.27 to -0.75)
Mali	10.8 (5.718.67)	33.53 (19.51 to 52.05)		8.64 (3.4517.1)	32.72 (18.87 to 53.13)		-0.54 (-0.89 to -0.19)	-0.04 (-0.09 to 0.01)
Malta	10.15 (4.4418.82)	12.08 (6.48 to 20.84)		8.48 (3.4715.52)	10.6 (5.31 to 18.29)		-0.56 (-0.66 to -0.45)	-0.45 (-0.6 to -0.29)
Marshall Islands	15.57 (7.0828.5)	38.17 (22.38 to 60.73)		12.08 (5.1422.46)	30.13 (18.06 to 47.5)		-0.72 (-0.78 to -0.65)	-0.68 (-0.73 to -0.64)
Mauritania	10.74 (5.0519.53)	29.77 (17.2 to 48.42)		7.71 (3.0115.32)	24.5 (14.1 to 39.05)		-1.05 (-1.12 to -0.97)	-0.57 (-0.68 to -0.45)
Mauritius	8.92 (3.7116.38)	27.5 (16.52 to 42.96)		7.5 (3.2514.36)	23.87 (14.11 to 37.54)		-0.64 (-0.69 to -0.59)	-0.52 (-0.55 to -0.5)
Mexico	9.25 (3.5318.51)	31.27 (17.31 to 51.17)		4.71 (1.699.59)	21.38 (12.88 to 33.9)		-2.31 (-2.43 to -2.18)	-1.68 (-1.85 to -1.52)
Micronesia (Federated States of)	17.18 (7.5431.06)	42.03 (24.55 to 67.79)		11.97 (5.3221.88)	29.66 (17.53 to 47.2)		-1.15 (-1.23 to -1.07)	-1.12 (-1.18 to -1.06)
Monaco	12.3 (5.3923.64)	14.63 (7.45 to 25.6)		10.49 (4.4219.43)	13.29 (6.9 to 23)		-0.55 (-0.6 to -0.5)	-0.41 (-0.44 to -0.38)
Mongolia	12.05 (4.9624.14)	42.72 (25.53 to 68.42)		10.81 (4.0320.86)	35.44 (20.58 to 56.81)		0 (-0.28 to 0.27)	-0.26 (-0.53 to 0.02)
Montenegro	6.08 (2.1612.39)	24.69 (14.63 to 38.99)		5.88 (2.0912.03)	23.87 (14.11 to 38.2)		-0.06 (-0.08 to -0.04)	-0.07 (-0.1 to -0.03)
Morocco	26.08 (14.9441.45)	28.35 (16.66 to 44.36)		16.7 (7.7829.24)	24.32 (13.79 to 40.52)		-1.45 (-1.51 to -1.39)	-0.44 (-0.59 to -0.28)
Mozambique	10.41 (4.3319.73)	35.97 (21.33 to 55.82)		8.3 (3.515.89)	31.17 (18.22 to 50.33)		-0.5 (-0.79 to -0.21)	-0.55 (-0.59 to -0.51)
Myanmar	12.21 (5.0723.08)	37.12 (21.68 to 58.24)		9 (3.8616.93)	28.38 (16.73 to 44.72)		-1.02 (-1.07 to -0.96)	-0.89 (-0.95 to -0.84)
Namibia	10.04 (5.2217.13)	29.62 (17.94 to 46.45)		7.52 (2.914.45)	21.45 (12.53 to 34.72)		-2.01 (-2.39 to -1.64)	-0.89 (-1.07 to -0.7)
Nauru	18.47 (8.1934.13)	45.27 (26.03 to 72.25)		13.57 (5.8924.85)	33.74 (20.09 to 54.72)		-1.08 (-1.1 to -1.06)	-1.05 (-1.07 to -1.02)
Nepal	17.15 (7.2830.99)	40.86 (23.51 to 68.43)		10.41 (4.4318.82)	24.66 (13.68 to 41.09)		-2.81 (-3.27 to -2.35)	-1.65 (-2.03 to -1.27)
Netherlands	13.53 (6.0325.35)	16.15 (8.45 to 27.61)		11.45 (5.1321.29)	14.42 (7.62 to 25.03)		-0.55 (-0.64 to -0.46)	-0.42 (-0.46 to -0.38)
New Zealand	11.56 (3.9226.03)	27.23 (10.08 to 53.64)		13.56 (4.9928.71)	30.23 (13.16 to 55.54)		1.03 (0.32 to 1.75)	0.71 (-0.03 to 1.45)
Nicaragua	10.14 (3.7720.38)	32.66 (18.79 to 52.74)		6.27 (2.5112.16)	19.72 (11.31 to 31.67)		-2.09 (-2.23 to -1.94)	-1.42 (-1.71 to -1.14)
Niger	12.89 (6.7621.65)	33.46 (19.88 to 50.58)		8.93 (3.4118.05)	36.78 (21.38 to 60.13)		-2.3 (-2.63 to -1.96)	0.63 (0.52 to 0.73)
Nigeria	7.87 (2.9815.91)	36.48 (21.05 to 58.4)		6.7 (2.4413.33)	29.56 (17.67 to 46.01)		-1.12 (-1.38 to -0.87)	-0.74 (-0.84 to -0.64)
Niue	14.65 (6.3226.57)	35.65 (20.79 to 56.66)		11.83 (5.222.16)	29.62 (17.36 to 46.77)		-0.71 (-0.74 to -0.69)	-0.65 (-0.67 to -0.63)
North Macedonia	6.02 (212.06)	24.72 (14.77 to 39.17)		5.45 (1.9111.35)	22.17 (13 to 35.4)		-0.35 (-0.37 to -0.32)	-0.36 (-0.43 to -0.29)
Northern Mariana Islands	12.04 (5.4322.62)	29.51 (17.52 to 47.31)		10.64 (4.5919.79)	26.86 (15.75 to 42.53)		-0.3 (-0.35 to -0.26)	-0.2 (-0.24 to -0.15)
Norway	10.6 (4.3419.62)	14.49 (7.88 to 24.71)		9.48 (3.917.49)	13.11 (6.98 to 22.25)		-0.51 (-0.58 to -0.43)	-0.58 (-0.64 to -0.51)
Oman	30.43 (14.0854.56)	47.47 (26.69 to 80.51)		15.73 (7.4527.06)	25.15 (13.82 to 41.41)		-2.36 (-2.59 to -2.13)	-2.24 (-2.45 to -2.03)
Pakistan	19.06 (5.7844.96)	53.64 (23.43 to 88.84)		14.42 (5.7828.38)	27.25 (11 to 48.02)		-1.72 (-2.55 to -0.89)	-3.43 (-3.74 to -3.12)
Palau	13.06 (5.9824.33)	31.67 (18.61 to 50.19)		11.16 (4.8720.57)	27.92 (16.6 to 44.47)		-0.47 (-0.5 to -0.45)	-0.39 (-0.41 to -0.38)
Palestine	29.14 (13.4351.7)	45.8 (25.47 to 76.32)		17.35 (8.2130.63)	27.55 (15.09 to 45.2)		-1.85 (-1.91 to -1.79)	-1.85 (-1.94 to -1.76)
Panama	6.21 (2.2512.53)	30.18 (18.05 to 47.37)		4.85 (1.779.75)	22.88 (13.61 to 36.48)		-0.87 (-0.92 to -0.82)	-0.92 (-0.98 to -0.86)
Papua New Guinea	16.99 (7.5631.01)	40.43 (23.45 to 65.55)		15.4 (6.7128.71)	37.69 (21.97 to 60.48)		-0.33 (-0.36 to -0.31)	-0.21 (-0.24 to -0.18)
Paraguay	13.77 (7.0123.46)	32.15 (18.98 to 50.56)		8.2 (3.2615.6)	22.53 (13.13 to 36.31)		-1.8 (-1.91 to -1.69)	-1.12 (-1.17 to -1.08)
Peru	5.75 (2.9210.09)	19.71 (10.81 to 32.02)		8.1 (4.2614.16)	17.63 (9.77 to 28.43)		0.4 (0.02 to 0.78)	1.86 (0.95 to 2.79)
Philippines	9.85 (3.4721.97)	31.83 (17.25 to 50.27)		9.32 (3.2820.25)	25.59 (13.03 to 41.11)		-0.43 (-0.67 to -0.2)	1.1 (0.24 to 1.98)
Poland	7.8 (3.1114.71)	20.26 (11.8 to 32.29)		6.13 (2.3511.93)	19.61 (11.68 to 31.17)		-1.1 (-1.43 to -0.76)	-0.21 (-0.35 to -0.07)
Portugal	12.08 (5.2522.62)	14.35 (7.56 to 24.67)		10.29 (4.2619.62)	12.85 (6.67 to 21.89)		-0.5 (-0.54 to -0.46)	-0.36 (-0.41 to -0.32)
Puerto Rico	10.16 (4.2419.23)	24.66 (14.13 to 40.16)		8.2 (3.5315.13)	19.43 (11.21 to 31.21)		-0.8 (-0.83 to -0.76)	-0.85 (-0.89 to -0.81)
Qatar	22.54 (10.4840.26)	35.51 (20.09 to 59.11)		16.11 (7.3628)	25.67 (14.36 to 41.68)		-1.23 (-1.3 to -1.16)	-1.1 (-1.15 to -1.06)
Republic of Korea	7.86 (2.5516.65)	23.57 (10.91 to 41.12)		5.87 (1.912.99)	19.04 (8.67 to 33.8)		-0.92 (-1.09 to -0.76)	-0.8 (-0.88 to -0.72)
Republic of Moldova	13.33 (5.6624.74)	31.15 (17.93 to 49.89)		12.03 (5.122.41)	27.68 (15.96 to 44.09)		-0.45 (-0.78 to -0.13)	-0.06 (-0.41 to 0.28)
Romania	5.66 (1.9311.64)	22.94 (13.76 to 36.24)		5.54 (1.9111.72)	21.95 (12.95 to 35.09)		0.09 (0.01 to 0.16)	0 (-0.07 to 0.07)
Russian Federation	12.34 (5.2722.98)	34.63 (20.48 to 54.79)		12.58 (5.3323.62)	34.71 (20.49 to 54.48)		0.34 (0.19 to 0.5)	0.27 (0.12 to 0.43)
Rwanda	11.94 (5.8321.18)	29.83 (16.95 to 48.15)		7.14 (2.8913.93)	23.27 (13.14 to 38.08)		-2.03 (-2.34 to -1.71)	-1.79 (-2.16 to -1.42)
Saint Kitts and Nevis	11.09 (4.7220.31)	26.89 (15.56 to 42.83)		9.17 (3.9317.08)	21.49 (12.31 to 34.89)		-0.68 (-0.73 to -0.64)	-0.78 (-0.8 to -0.76)
Saint Lucia	11.86 (5.2422.16)	28.64 (16.43 to 47.02)		9.3 (3.9716.63)	21.65 (12.48 to 34.74)		-0.82 (-0.9 to -0.74)	-0.92 (-0.98 to -0.86)
Saint Vincent and the Grenadines	11.47 (4.9321.56)	27.93 (16.15 to 44.91)		9.44 (4.0617.46)	22.29 (12.94 to 35.67)		-0.72 (-0.78 to -0.66)	-0.76 (-0.8 to -0.73)
Samoa	14.04 (6.4726.49)	34.39 (20.03 to 53.94)		11.93 (5.2622.12)	29.61 (17.37 to 47.59)		-0.51 (-0.55 to -0.47)	-0.5 (-0.52 to -0.47)
San Marino	12.16 (5.3522.65)	14.35 (7.45 to 24.82)		10.62 (4.4719.92)	13.4 (7.02 to 23.18)		-0.51 (-0.57 to -0.45)	-0.35 (-0.38 to -0.32)
Sao Tome and Principe	6.31 (2.313.16)	29.7 (16.18 to 48.01)		4.2 (1.558.87)	20.16 (11.33 to 33.09)		-1.25 (-1.53 to -0.96)	-1.48 (-1.59 to -1.37)
Saudi Arabia	22.68 (10.6939.8)	35.11 (19.43 to 58.75)		14.46 (6.7826.07)	22.4 (12.36 to 37.45)		-1.53 (-1.61 to -1.45)	-1.55 (-1.61 to -1.48)
Senegal	12.39 (6.4121.28)	34.75 (20.63 to 54)		7.4 (2.9814.51)	25.73 (15.19 to 40.31)		-1.39 (-1.55 to -1.23)	-1.11 (-1.17 to -1.04)
Serbia	5.33 (1.8711.32)	21.55 (12.81 to 33.63)		5.14 (1.8510.62)	20.57 (12.23 to 32.16)		-0.38 (-0.52 to -0.25)	-0.41 (-0.57 to -0.26)
Seychelles	9.01 (3.7516.73)	27.73 (16.29 to 43.4)		8.44 (3.4915.6)	26.91 (15.81 to 42.21)		-0.13 (-0.18 to -0.08)	0.04 (-0.03 to 0.11)
Sierra Leone	7.3 (2.6215.72)	41.3 (24.4 to 64.3)		5.35 (1.8611.56)	31.05 (18.42 to 48.35)		-1.95 (-2.42 to -1.47)	-0.84 (-0.92 to -0.77)
Singapore	6.38 (213.79)	20.18 (9.42 to 35.3)		4.63 (1.4510.69)	15.88 (6.82 to 28.08)		-1.17 (-1.23 to -1.11)	-0.94 (-1.01 to -0.86)
Slovakia	6.14 (2.1312.91)	24.96 (14.51 to 39.7)		5.3 (1.8811.18)	21.32 (12.61 to 34.09)		-0.42 (-0.49 to -0.35)	-0.44 (-0.54 to -0.35)
Slovenia	5.59 (2.4310.8)	28.05 (16.41 to 44.99)		3.69 (1.18.72)	29.23 (17.45 to 46.18)		-1.62 (-1.88 to -1.37)	0.41 (0.31 to 0.52)
Solomon Islands	21.08 (9.3938.95)	51.48 (30.18 to 82.58)		15.69 (6.8629.04)	38.51 (22.41 to 62.89)		-1.07 (-1.1 to -1.05)	-1.05 (-1.08 to -1.02)
Somalia	12.71 (5.3224.54)	39.68 (22.97 to 63.6)		10.43 (4.3320.41)	35.25 (20.52 to 57.35)		-0.5 (-0.58 to -0.43)	-0.44 (-0.49 to -0.4)
South Africa	11.46 (4.7421.73)	29.04 (17.15 to 46.17)		8.73 (3.6716.28)	21.74 (12.61 to 34.76)		-1.31 (-1.43 to -1.18)	-0.65 (-0.79 to -0.5)
South Sudan	10.32 (4.2319.96)	32.11 (18.55 to 50.92)		9.25 (3.8618.02)	31.22 (18.25 to 50.58)		-0.18 (-0.26 to -0.1)	-0.1 (-0.14 to -0.05)
Spain	8.48 (3.8616.69)	11.41 (5.88 to 19.38)		8.97 (3.2218.19)	13.64 (6.59 to 23.49)		0.54 (0.33 to 0.75)	1.06 (0.81 to 1.31)
Sri Lanka	12.44 (6.9420.03)	23.48 (14.11 to 36.02)		8.25 (3.5115.07)	23.07 (13.52 to 36.08)		-0.96 (-1.17 to -0.75)	-0.28 (-0.39 to -0.17)
Sudan	16.96 (8.9828.47)	43.83 (25.86 to 67.77)		9.45 (3.8417.95)	29.96 (17.78 to 48.15)		-2.01 (-2.17 to -1.84)	-1.34 (-1.46 to -1.22)
Suriname	12.61 (5.3823.66)	30.3 (17.6 to 48.55)		10.83 (4.7519.83)	25.4 (14.67 to 41.01)		-0.48 (-0.54 to -0.43)	-0.52 (-0.56 to -0.48)
Sweden	10.32 (4.7818.62)	15.2 (8.6 to 25.43)		16.36 (6.9429.49)	21.59 (11.71 to 37.06)		2.02 (1.57 to 2.48)	1.49 (1.11 to 1.87)
Switzerland	14.07 (5.927.33)	17.42 (8.92 to 30)		12.37 (5.3423.2)	15.71 (8.11 to 27.27)		-0.18 (-0.26 to -0.09)	-0.06 (-0.15 to 0.02)
Syrian Arab Republic	21.43 (10.7136.99)	44.91 (26.36 to 71.78)		13.86 (6.1824.4)	27.29 (15.42 to 44.12)		-1.11 (-1.29 to -0.93)	-1.43 (-1.62 to -1.24)
Taiwan (Province of China)	6.53 (2.513.44)	55.67 (34.05 to 84.54)		5.46 (2.110.97)	51.43 (33.36 to 74.07)		-0.61 (-0.69 to -0.52)	-0.34 (-0.5 to -0.18)
Tajikistan	15.99 (6.0730.24)	47.9 (27.64 to 78.18)		11.94 (4.7322.78)	34.79 (20.09 to 56.88)		-0.43 (-0.65 to -0.2)	-1.27 (-1.42 to -1.11)
Thailand	15.59 (9.0224.91)	20.52 (12.21 to 31.92)		9.77 (4.3817.32)	20.52 (11.68 to 32.74)		-1.1 (-1.33 to -0.88)	-0.35 (-0.49 to -0.21)
Timor-Leste	17.72 (7.8732.64)	44.05 (26.14 to 69.43)		12.68 (5.5422.98)	32.25 (18.49 to 51.2)		-1.31 (-1.45 to -1.17)	-1.28 (-1.41 to -1.15)
Togo	10.44 (5.1918.86)	29.35 (17.13 to 46.25)		6.01 (2.3911.81)	24.41 (14.29 to 38.67)		-0.67 (-1.02 to -0.33)	-0.78 (-0.88 to -0.68)
Tokelau	19.61 (8.7336.06)	48.06 (27.85 to 77.08)		14.76 (6.4327.75)	36.86 (21.58 to 59.59)		-0.96 (-0.99 to -0.92)	-0.92 (-0.94 to -0.9)
Tonga	15.12 (6.5928.25)	36.8 (22 to 57.65)		13.02 (5.7424.64)	32.65 (19.41 to 52.7)		-0.43 (-0.47 to -0.4)	-0.38 (-0.42 to -0.33)
Trinidad and Tobago	15.92 (8.9826.38)	22.88 (13.13 to 36.28)		10.39 (4.519.08)	22.11 (12.79 to 35.75)		-0.97 (-1.22 to -0.71)	-0.39 (-0.49 to -0.29)
Tunisia	29.03 (16.4946.91)	27.93 (16.14 to 44.5)		18.11 (8.7232.09)	25.8 (14.43 to 43.73)		-0.99 (-1.36 to -0.61)	-0.61 (-0.77 to -0.44)
Turkey	29.38 (17.0247.64)	25.26 (14.51 to 41.42)		15.96 (7.2328.29)	28.81 (15.96 to 47.66)		-2.56 (-2.77 to -2.35)	0.95 (0.73 to 1.18)
Turkmenistan	12.58 (4.7124.7)	42.49 (24.83 to 68.59)		10.23 (3.8819.66)	33.9 (20.01 to 54.34)		-0.56 (-0.74 to -0.38)	-0.6 (-0.81 to -0.39)
Tuvalu	15.18 (6.7727.99)	36.99 (21.5 to 58.76)		12.31 (5.322.24)	30.57 (18.05 to 47.97)		-0.66 (-0.69 to -0.64)	-0.62 (-0.64 to -0.6)
Uganda	13.42 (7.6222.12)	36.04 (21.68 to 55.18)		8.79 (3.7617.01)	27.18 (15.55 to 44.55)		-2.24 (-2.69 to -1.78)	-0.8 (-0.88 to -0.71)
Ukraine	16.03 (7.0729.13)	32.05 (17.83 to 51.75)		15.1 (6.8827.55)	29.54 (16.77 to 48.47)		-0.22 (-0.3 to -0.14)	0.15 (-0.09 to 0.39)
United Arab Emirates	19.48 (8.8934.45)	30 (16.87 to 49.3)		14.21 (6.7224.64)	22.58 (12.78 to 37.09)		-0.89 (-1 to -0.78)	-0.81 (-0.89 to -0.73)
United Kingdom	12.41 (5.5622.3)	17.04 (9.39 to 28.39)		11.04 (4.7919.62)	14.22 (7.73 to 23.93)		-0.32 (-0.37 to -0.27)	-0.4 (-0.51 to -0.3)
United Republic of Tanzania	9.74 (5.2816.81)	39.69 (24.47 to 61.55)		7.64 (3.1515.03)	32.15 (19.37 to 50.82)		-1.23 (-1.56 to -0.91)	-0.4 (-0.56 to -0.24)
United States of America	10.08 (4.2819.03)	15.2 (7.08 to 26.67)		7.02 (3.1312.41)	11.87 (6.59 to 19.34)		-1.66 (-2.04 to -1.29)	-1.04 (-1.29 to -0.79)
United States Virgin Islands	10.17 (4.3219.22)	24.99 (14.71 to 40.33)		8.35 (3.5415.3)	19.82 (11.41 to 31.96)		-0.77 (-0.83 to -0.72)	-0.82 (-0.84 to -0.79)
Uruguay	11.19 (4.6720.51)	21.21 (11.59 to 34.84)		9.42 (3.8417.97)	18.43 (9.83 to 30.4)		-0.55 (-0.59 to -0.51)	-0.49 (-0.52 to -0.46)
Uzbekistan	10.36 (3.820.52)	34.68 (20.24 to 56.78)		9.19 (3.5117.82)	30.37 (17.53 to 48.89)		-1.01 (-1.27 to -0.75)	-0.11 (-0.3 to 0.09)
Vanuatu	17.25 (7.8131.8)	41.69 (24.24 to 66.5)		13.22 (5.7924.69)	32.56 (19.37 to 51.37)		-0.98 (-1.01 to -0.95)	-0.88 (-0.91 to -0.86)
Venezuela (Bolivarian Republic of)	9.56 (3.7218.96)	31.47 (18.6 to 50.31)		6.42 (2.4912.44)	20.6 (11.77 to 33.86)		-1.28 (-1.36 to -1.2)	-1.3 (-1.38 to -1.22)
Viet Nam	9.08 (3.6516.73)	28.29 (16.77 to 44.26)		7.48 (3.0814.19)	24.33 (14.34 to 38.75)		-1.29 (-1.52 to -1.07)	-0.12 (-0.26 to 0.03)
Yemen	35.58 (17.0162.13)	54.83 (30.55 to 90.93)		19.04 (8.8334.08)	34.32 (19.32 to 56.7)		-2.38 (-2.47 to -2.29)	-1.72 (-1.9 to -1.54)
Zambia	9.14 (4.7715.8)	39.79 (24.33 to 61.51)		3.35 (1.296.96)	31.4 (18.73 to 48.61)		-3.21 (-4.17 to -2.25)	-0.84 (-1.05 to -0.62)
Zimbabwe	8.04 (4.2414.07)	33.65 (20.18 to 51.5)		5.85 (2.2112.13)	26.58 (15.66 to 41.56)		-1.97 (-2.41 to -1.53)	-0.55 (-0.71 to -0.39)

## Sheet: Sheet2
			Global	High SDI	High-middle SDI	Middle SDI	Low-middle SDI	Low SDI
			808120(488611 to 1276127)	87151(46676 to 144981)	171127(103611 to 268004)	270537(162192 to 421837)	189499(111420 to 304754)	89378(51707 to 145387)
			1003182(607064 to 1569450)	83369(46449 to 133020)	180228(110247 to 277120)	322785(198728 to 496398)	256387(151789 to 410861)	159797(92421 to 264021)
			1129248	321128	0.284373
			1139123	327894	0.287848
			1147718	334008	0.291019
			1156916	339519	0.293469
			1167628	344416	0.294971
			1181639	348853	0.295228
			1194317	351986	0.294717
			1204339	353755	0.293734
			1213212	354810	0.292455
			1222086	355900	0.291223
			1233967	357977	0.290103
			1247058	360426	0.289021
			1260537	362416	0.287509
			1273727	364173	0.285911
			1286216	365936	0.284506
			1297908	368013	0.283543
			1302445	368302	0.282777
			1297397	365520	0.281733
			1288213	361158	0.280356
			1280928	356968	0.278679
			1283082	355288	0.276902
			1292022	352936	0.273166
			1299477	346626	0.266743
			1305508	338783	0.259503
			1310449	331995	0.253344
			1314915	329120	0.250298
			1316488	326304	0.247859
			1317904	323873	0.245749
			1323819	325971	0.246235
			1333219	330037	0.247549
