# Supplementary material for: Spatiotemporal Trends and Age–Period–Cohort Analysis for the Burden of Endometriosis-Related Infertility: An Analysis of the Global Burden of Disease Study 2019
Source: J Pers Med. 2023 Aug 22;13(9):1284. doi: 10.3390/jpm13091284 (PMC10533190; doi:10.3390/jpm13091284)
Supplement: Supplementary file 1 [file jpm-13-01284-s001.zip › Supplementary Table S2.xlsx]

## Sheet: Sheet1
Supplementary Table S2. Net drift in the age-cycle-cohort effect of endometriosis-related infertility burden
	Prevalence of ERPI		Prevalence of ERSI
	Net Drift	P value	Net Drift	P value
	%/Year(95% CI)		%/Year(95% CI)
Global	-1.22(-1.37 to -1.06)	0	-0.48(-0.57 to -0.40)	0
High SDI	-1.06(-1.27 to -0.84)	0	-0.51(-0.66 to -0.37)	0
High-middle SDI	-0.81(-0.94 to -0.68)	0.01	-0.40(-0.46 to -0.34)	0
Middle SDI	-0.89(-1.02 to -0.76)	0	-0.64(-0.71 to -0.58)	0
Low-middle SDI	-2.00(-2.28 to -1.71)	0	-0.92(-1.07 to -0.77)	0
Low SDI	-1.65(-1.89 to -1.40)	0	-0.84(-1.01 to -0.67)	0
